# Supplementary material for: Cohort profile: Celiac disease genomic, environmental, microbiome and metabolome study; a prospective longitudinal birth cohort study of children at-risk for celiac disease
Source: PLoS One. 2023 Mar 8;18(3):e0282739. doi: 10.1371/journal.pone.0282739 (PMC9994673; doi:10.1371/journal.pone.0282739)
Supplement: S1 Table — (XLSX) [file pone.0282739.s001.xlsx]

## Sheet: Sheet1
Paper ID	Country	Current Age	Infant Gender	Delivery Mode	FDR	Gestational Age	Genotype	Solid Food, Intro Age (Months)	Gluten, Intro Age (Months)	Celiac Disease Diagnosis
1	USA	>60M	Female	Vaginal	Mother	39-40 weeks	Standard Risk	3	6	Yes
2	USA	>60M	Female	Vaginal	Mother	39-40 weeks	No Risk	6	15	No
3	USA	>60M	Male	Cesarean	Mother	39-40 weeks	Standard Risk	4	15	No
4	USA	>60M	Female	Cesarean	More than 1	37-38 weeks	Unknown	5	Unknown	No
5	USA	>60M	Male	Vaginal	Mother	37-38 weeks	Standard Risk	8	Unknown	Yes
6	USA	>60M	Female	Cesarean	Mother	< 37 weeks	No Risk	6	15	No
7	USA	>60M	Female	Cesarean	Sibling	39-40 weeks	No Risk	7	Unknown	No
8	USA	>60M	Male	Cesarean	Mother	< 37 weeks	No Risk	6	15	No
9	USA	>60M	Female	Vaginal	Mother	39-40 weeks	Low Risk	5	Unknown	Yes
10	USA	>60M	Male	Vaginal	Mother	>41 weeks	Standard Risk	5	7	No
11	USA	>60M	Female	Cesarean	Mother	39-40 weeks	Low Risk	5	10	No
12	USA	>60M	Female	Cesarean	Mother	39-40 weeks	Standard Risk	6	7	No
13	USA	>60M	Female	Vaginal	Mother	39-40 weeks	Standard Risk	7	Unknown	No
14	USA	>60M	Female	Vaginal	Father	39-40 weeks	Standard Risk	6	9	Yes
15	USA	>60M	Male	Cesarean	Mother	39-40 weeks	Unknown	Unknown	Unknown	No
16	USA	>60M	Female	Vaginal	Mother	Unknown	Standard Risk	5	7	No
17	USA	>60M	Female	Vaginal	Sibling	39-40 weeks	No Risk	11	11	No
18	USA	>60M	Male	Vaginal	Mother	39-40 weeks	No Risk	6	10	No
19	USA	>60M	Female	Vaginal	Mother	Unknown	Standard Risk	5	10	No
20	USA	>60M	Male	Vaginal	Father	39-40 weeks	High Risk	5	Unknown	No
21	USA	>60M	Male	Vaginal	Sibling	37-38 weeks	High Risk	7	Unknown	No
22	USA	>60M	Male	Vaginal	Mother	39-40 weeks	Standard Risk	6	9	No
23	USA	>60M	Male	Cesarean	Mother	< 37 weeks	Standard Risk	6	15	No
24	USA	>60M	Male	Cesarean	Mother	39-40 weeks	Standard Risk	5	Unknown	No
25	USA	>60M	Female	Vaginal	Sibling	>41 weeks	High Risk	11	Unknown	No
26	USA	>60M	Female	Vaginal	Mother	39-40 weeks	High Risk	6	11	Yes
27	USA	>60M	Male	Vaginal	Mother	39-40 weeks	High Risk	10	15	No
28	USA	>60M	Male	Cesarean	Sibling	37-38 weeks	Standard Risk	4	11	No
29	USA	>60M	Male	Vaginal	Father	39-40 weeks	No Risk	7	11	No
30	USA	>60M	Male	Vaginal	Mother	39-40 weeks	Unknown	5	9	No
31	USA	>60M	Male	Vaginal	Sibling	39-40 weeks	Standard Risk	9	8	No
32	USA	>60M	Male	Cesarean	Father	39-40 weeks	Unknown	Unknown	Unknown	No
33	USA	>60M	Male	Vaginal	Mother	39-40 weeks	Standard Risk	7	9	No
34	USA	>60M	Male	Vaginal	Sibling	39-40 weeks	Standard Risk	6	5	Yes
35	USA	>60M	Male	Vaginal	Mother	37-38 weeks	Standard Risk	7	8	No
36	USA	>60M	Male	Vaginal	Mother	< 37 weeks	High Risk	7	10	No
37	USA	>60M	Male	Cesarean	Mother	37-38 weeks	Unknown	Unknown	Unknown	No
38	USA	>60M	Male	Vaginal	Mother	39-40 weeks	Unknown	7	Unknown	No
39	USA	>60M	Male	Vaginal	Father	39-40 weeks	Standard Risk	7	9	No
40	USA	>60M	Female	Vaginal	Mother	39-40 weeks	Low Risk	5	6	No
41	USA	>60M	Female	Vaginal	Mother	39-40 weeks	Standard Risk	5	5	Yes
42	USA	>60M	Female	Cesarean	Father	>41 weeks	Standard Risk	6	7	Yes
43	USA	>60M	Female	Vaginal	Father	>41 weeks	Unknown	Unknown	Unknown	No
44	USA	>60M	Male	Vaginal	Mother	>41 weeks	No Risk	6	9	No
45	USA	>60M	Female	Vaginal	Mother	39-40 weeks	Standard Risk	6	Unknown	No
46	USA	>60M	Male	Vaginal	Father	39-40 weeks	Standard Risk	8	Unknown	No
47	USA	>60M	Female	Vaginal	Mother	39-40 weeks	No Risk	6	7	No
48	USA	>60M	Male	Vaginal	Mother	39-40 weeks	Standard Risk	7	15	No
49	USA	>60M	Female	Cesarean	Father	37-38 weeks	No Risk	8	6	No
50	USA	>60M	Male	Cesarean	Mother	39-40 weeks	Low Risk	4	11	No
51	USA		Male	Unknown		Unknown	Unknown	Unknown	Unknown	No
52	USA	>60M	Male	Vaginal	Mother	39-40 weeks	High Risk	5	7	Yes
53	USA	>60M	Male	Vaginal	Mother	Unknown	High Risk	7	9	No
54	USA	>60M	Male	Vaginal	Mother	39-40 weeks	Standard Risk	6	6	No
55	USA	>60M	Female	Vaginal	Mother	>41 weeks	Standard Risk	7	8	No
56	USA	>60M	Female	Vaginal	Sibling	39-40 weeks	Standard Risk	6	8	No
57	USA	>60M	Female	Vaginal	Mother	39-40 weeks	Standard Risk	5	7	No
58	USA	>60M	Female	Vaginal	More than 1	37-38 weeks	High Risk	7	15	No
59	USA	>60M	Female	Vaginal	Mother	39-40 weeks	No Risk	6	8	No
60	USA	>60M	Male	Vaginal	Mother	Unknown	High Risk	7	10	No
61	USA	>60M	Female	Vaginal	Mother	39-40 weeks	High Risk	6	6	No
62	USA	>60M	Female	Vaginal	Sibling	39-40 weeks	High Risk	6	7	No
63	USA	>60M	Female	Cesarean	Sibling	39-40 weeks	Low Risk	6	3	No
64	USA	>60M	Female	Vaginal	Father	39-40 weeks	Standard Risk	7	7	No
65	USA	>60M	Male	Cesarean	Mother	37-38 weeks	Standard Risk	5	Unknown	No
66	USA	>60M	Male	Vaginal	More than 1	39-40 weeks	Standard Risk	5	Unknown	No
67	USA	>60M	Female	Cesarean	Mother	>41 weeks	Standard Risk	6	9	No
68	USA	>60M	Female	Vaginal	Mother	< 37 weeks	Standard Risk	7	8	No
69	USA	>60M	Male	Cesarean	Sibling	< 37 weeks	Standard Risk	8	Unknown	No
70	USA	>60M	Female	Vaginal	Sibling	37-38 weeks	Standard Risk	6	1	No
71	USA	>60M	Female	Vaginal	Mother	>41 weeks	Low Risk	7	10	No
72	USA	>60M	Female	Vaginal	Mother	>41 weeks	Standard Risk	6	7	No
73	USA	>60M	Male	Cesarean	Mother	>41 weeks	Standard Risk	5	5	No
74	USA	>60M	Male	Cesarean	Mother	< 37 weeks	Standard Risk	5	7	No
75	USA	>60M	Female	Vaginal	Mother	39-40 weeks	High Risk	6	7	Yes
76	USA	>60M	Female	Cesarean	Father	39-40 weeks	No Risk	6	9	No
77	USA	>60M	Female	Vaginal	Mother	37-38 weeks	Low Risk	7	12	No
78	USA	>60M	Male	Vaginal	Mother	39-40 weeks	Standard Risk	Unknown	9	No
79	USA	>60M	Female	Vaginal	Mother	39-40 weeks	Low Risk	4	9	Yes
80	USA	>60M	Female	Cesarean	More than 1	39-40 weeks	High Risk	7	12	No
81	USA	>60M	Female	Vaginal	Mother	37-38 weeks	High Risk	6	7	Yes
82	USA	>60M	Male	Cesarean	Father	< 37 weeks	Unknown	7	7	No
83	USA	>60M	Female	Cesarean	Father	< 37 weeks	Unknown	7	7	No
84	USA	>60M	Female	Vaginal	Mother	37-38 weeks	Low Risk	7	Unknown	No
85	USA	>60M	Male	Vaginal	Father	39-40 weeks	High Risk	Unknown	6	Yes
86	USA	>60M	Male	Vaginal	Father	39-40 weeks	No Risk	6	7	No
87	USA	>60M	Male	Vaginal	Mother	37-38 weeks	Low Risk	7	Unknown	No
88	USA	>60M	Female	Cesarean	Mother	39-40 weeks	Standard Risk	6	Unknown	No
89	USA	>60M	Male	Vaginal	Mother	39-40 weeks	Standard Risk	7	9	No
90	USA	>60M	Female	Vaginal	Mother	39-40 weeks	Low Risk	8	Unknown	No
91	USA	>60M	Male	Vaginal	Sibling	39-40 weeks	Standard Risk	6	8	No
92	USA	>60M	Female	Vaginal	Mother	>41 weeks	Standard Risk	7	7	No
93	USA	>60M	Male	Vaginal	Mother	37-38 weeks	Low Risk	5	6	Yes
94	USA	>60M	Female	Vaginal	Mother	Unknown	Standard Risk	6	7	No
95	USA	>60M	Male	Vaginal	Mother	>41 weeks	Standard Risk	7	9	No
96	USA	>60M	Female	Cesarean	Mother	37-38 weeks	Low Risk	7	10	No
97	USA	>60M	Female	Cesarean	Mother	37-38 weeks	Low Risk	7	10	No
98	USA	>60M	Male	Vaginal	Mother	39-40 weeks	Standard Risk	6	6	No
99	USA	>60M	Male	Vaginal	Mother	39-40 weeks	Standard Risk	7	9	No
100	USA	>60M	Male	Vaginal	Mother	39-40 weeks	Standard Risk	7	8	No
101	USA	>60M	Male	Cesarean	Mother	39-40 weeks	Standard Risk	5	12	No
102	USA	>60M	Female	Vaginal	Sibling	37-38 weeks	Standard Risk	6	6	No
103	USA	>60M	Female	Vaginal	Mother	>41 weeks	Standard Risk	5	5	No
104	USA	>60M	Female	Cesarean	Mother	39-40 weeks	High Risk	5	7	No
105	USA	>60M	Male	Vaginal	Father	>41 weeks	Low Risk	7	7	No
106	USA	>60M	Female	Vaginal	Mother	39-40 weeks	High Risk	6	8	Yes
107	USA	>60M	Female	Cesarean	Mother	>41 weeks	No Risk	5	7	No
108	USA	>60M	Male	Vaginal	More than 1	< 37 weeks	Standard Risk	7	7	No
109	USA	>60M	Female	Vaginal	Mother	< 37 weeks	High Risk	5	7	No
110	USA	>60M	Female	Vaginal	Mother	>41 weeks	Low Risk	3	6	No
111	USA	>60M	Female	Vaginal	Father	37-38 weeks	Standard Risk	6	7	No
112	USA	>60M	Female	Cesarean	Father	Unknown	Standard Risk	7	10	No
113	USA	>60M	Female	Cesarean	Father	Unknown	Standard Risk	10	10	No
114	USA	49-60M	Male	Vaginal	Father	39-40 weeks	Unknown	7	8	No
115	USA	>60M	Female	Vaginal	Mother	39-40 weeks	Unknown	6	7	No
116	USA	>60M	Male	Vaginal	Mother	37-38 weeks	Standard Risk	4	7	No
117	USA	>60M	Female	Cesarean	Mother	39-40 weeks	High Risk	6	7	No
118	USA	>60M	Female	Vaginal	Mother	39-40 weeks	Standard Risk	7	10	No
119	USA	>60M	Female	Vaginal	Mother	37-38 weeks	Standard Risk	7	9	Yes
120	USA		Male	Unknown	Sibling	Unknown	Unknown	Unknown	Unknown	No
121	USA	>60M	Male	Vaginal	Mother	>41 weeks	Standard Risk	15	9	No
122	USA	>60M	Male	Vaginal	More than 1	< 37 weeks	Standard Risk	8	Unknown	No
123	USA	>60M	Female	Cesarean	Mother	< 37 weeks	Low Risk	7	5	No
124	USA	>60M	Female	Vaginal	Mother	37-38 weeks	Standard Risk	7	9	No
125	USA	>60M	Male	Vaginal	Mother	39-40 weeks	Standard Risk	7	7	No
126	USA	>60M	Male	Cesarean	Mother	39-40 weeks	High Risk	7	7	No
127	USA	>60M	Male	Vaginal	Sibling	>41 weeks	Standard Risk	6	8	No
128	USA	49-60M	Female	Vaginal	Mother	39-40 weeks	Standard Risk	7	9	No
129	USA	49-60M	Female	Vaginal	Mother	37-38 weeks	High Risk	5	5	No
130	USA	>60M	Male	Vaginal	Sibling	39-40 weeks	High Risk	7	8	No
131	USA	>60M	Male	Cesarean	Mother	39-40 weeks	Standard Risk	7	8	No
132	USA	49-60M	Male	Cesarean	Sibling	39-40 weeks	Low Risk	6	8	No
133	USA	49-60M	Male	Vaginal	More than 1	Unknown	High Risk	5	7	No
134	USA	49-60M	Male	Vaginal	Mother	37-38 weeks	Unknown	4	Unknown	No
135	USA	49-60M	Male	Cesarean	Mother	< 37 weeks	Standard Risk	7	12	No
136	USA	>60M	Female	Cesarean	Mother	39-40 weeks	Low Risk	7	15	No
137	USA	>60M	Female	Vaginal	Mother	39-40 weeks	Standard Risk	6	8	No
138	USA	49-60M	Male	Vaginal	Mother	39-40 weeks	Standard Risk	5	Unknown	No
139	USA	>60M	Female	Vaginal	More than 1	>41 weeks	High Risk	7	Unknown	No
140	USA	49-60M	Male	Vaginal	Mother	39-40 weeks	Standard Risk	8	12	No
141	USA	49-60M	Male	Cesarean	Mother	39-40 weeks	Standard Risk	11	15	No
142	USA	49-60M	Male	Vaginal	Mother	>41 weeks	Low Risk	2	9	No
143	USA	>60M	Male	Cesarean	Mother	39-40 weeks	Standard Risk	6	7	No
144	USA	49-60M	Female	Cesarean	Sibling	37-38 weeks	Standard Risk	5	8	No
145	USA	49-60M	Female	Vaginal	Mother	39-40 weeks	Low Risk	6	6	No
146	USA	>60M	Male	Vaginal	Father	39-40 weeks	Standard Risk	7	8	No
147	USA	49-60M	Male	Vaginal	Sibling	39-40 weeks	Standard Risk	6	7	No
148	USA	49-60M	Female	Vaginal	Mother	37-38 weeks	Low Risk	7	10	No
149	USA	>60M	Male	Vaginal	Father	37-38 weeks	Low Risk	10	12	No
150	USA	49-60M	Female	Vaginal	Mother	39-40 weeks	High Risk	6	8	Yes
151	USA	49-60M	Male	Vaginal	Mother	39-40 weeks	Standard Risk	4	5	No
152	USA	49-60M	Male	Vaginal	Mother	39-40 weeks	Standard Risk	6	15	No
153	USA	49-60M	Male	Vaginal	Mother	Unknown	Standard Risk	5	10	No
154	USA	49-60M	Female	Vaginal	Mother	>41 weeks	Standard Risk	6	8	No
155	USA	49-60M	Female	Vaginal	Mother	39-40 weeks	Low Risk	7	7	No
156	USA	49-60M	Male	Vaginal	Mother	37-38 weeks	High Risk	6	6	No
157	USA	49-60M	Male	Vaginal	Father	>41 weeks	Low Risk	7	8	No
158	USA	49-60M	Female	Vaginal	More than 1	Unknown	Standard Risk	5	9	No
159	USA	49-60M	Female	Vaginal	Father	39-40 weeks	No Risk	Unknown	Unknown	No
160	USA	49-60M	Female	Cesarean	Mother	37-38 weeks	Standard Risk	7	15	No
161	USA	49-60M	Male	Vaginal	Mother	39-40 weeks	Low Risk	7	7	No
162	USA	49-60M	Male	Vaginal	Mother	39-40 weeks	Standard Risk	6	6	No
163	USA	49-60M	Female	Vaginal	Father	39-40 weeks	Standard Risk	5	10	No
164	USA	49-60M	Male	Cesarean	Sibling	< 37 weeks	Standard Risk	6	9	No
165	USA	49-60M	Male	Cesarean	Sibling	< 37 weeks	Standard Risk	6	9	No
166	USA	37-48M	Male	Vaginal	Sibling	39-40 weeks	No Risk	5	7	No
167	USA	49-60M	Male	Vaginal	Mother	39-40 weeks	Low Risk	6	7	No
168	USA	49-60M	Male	Cesarean	Mother	39-40 weeks	Standard Risk	5	15	No
169	USA	49-60M	Female	Cesarean	Sibling	39-40 weeks	Standard Risk	6	8	No
170	USA	37-48M	Male	Vaginal	Mother	>41 weeks	Standard Risk	7	12	No
171	USA	49-60M	Male	Vaginal	Mother	39-40 weeks	Low Risk	8	8	No
172	USA	37-48M	Male	Vaginal	Mother	39-40 weeks	No Risk	5	7	No
173	USA	37-48M	Female	Vaginal	Mother	39-40 weeks	No Risk	7	9	No
174	USA	37-48M	Female	Vaginal	Mother	39-40 weeks	Low Risk	7	8	No
175	USA	37-48M	Female	Vaginal	Mother	>41 weeks	High Risk	6	6	No
176	USA	37-48M	Female	Vaginal	Sibling	39-40 weeks	Standard Risk	11	Unknown	No
177	USA	37-48M	Female	Vaginal	Mother	39-40 weeks	High Risk	7	7	No
178	USA	37-48M	Female	Vaginal	Mother	37-38 weeks	Standard Risk	4	7	No
179	USA	37-48M	Female	Vaginal	More than 1	39-40 weeks	High Risk	6	8	No
180	USA	37-48M	Male	Cesarean	Father	39-40 weeks	Standard Risk	6	7	No
181	USA	37-48M	Female	Vaginal	Mother	39-40 weeks	Standard Risk	6	7	No
182	USA	49-60M	Male	Vaginal	Mother	< 37 weeks	Low Risk	7	7	No
183	USA	37-48M	Female	Vaginal	Mother	39-40 weeks	Low Risk	6	6	No
184	USA	37-48M	Male	Vaginal	Mother	>41 weeks	Standard Risk	7	8	No
185	USA	37-48M	Male	Vaginal	Mother	< 37 weeks	High Risk	5	7	No
186	USA	37-48M	Female	Cesarean	Mother	37-38 weeks	Standard Risk	7	7	No
187	USA	37-48M	Male	Vaginal	Mother	39-40 weeks	Standard Risk	6	7	No
188	USA	37-48M	Male	Vaginal	Mother	37-38 weeks	Unknown	Unknown	Unknown	No
189	USA	37-48M	Male	Vaginal	Mother	>41 weeks	Low Risk	6	7	No
190	USA	37-48M	Female	Cesarean	Mother	39-40 weeks	Standard Risk	6	12	No
191	USA	49-60M	Male	Cesarean	Mother	37-38 weeks	Standard Risk	7	Unknown	No
192	USA	37-48M	Male	Cesarean	Sibling	37-38 weeks	Standard Risk	6	11	No
193	USA	37-48M	Female	Vaginal	Sibling	39-40 weeks	Standard Risk	6	10	No
194	USA	37-48M	Male	Cesarean	Mother	37-38 weeks	Standard Risk	5	5	No
195	USA	37-48M	Female	Vaginal	Mother	39-40 weeks	Standard Risk	6	6	No
196	USA	37-48M	Female	Cesarean	Sibling	39-40 weeks	Standard Risk	6	7	No
197	USA	37-48M	Male	Vaginal	Mother	37-38 weeks	Standard Risk	5	6	No
198	USA	37-48M	Female	Vaginal	Father	39-40 weeks	Standard Risk	6	11	No
199	USA	37-48M	Male	Vaginal	Mother	39-40 weeks	Standard Risk	5	12	No
200	USA	37-48M	Female	Vaginal	Mother	>41 weeks	Standard Risk	6	6	No
201	USA	37-48M	Male	Cesarean	Sibling	>41 weeks	Standard Risk	5	12	No
202	USA	37-48M	Male	Vaginal	Mother	Unknown	Standard Risk	6	9	No
203	USA	37-48M	Male	Vaginal	Mother	Unknown	Standard Risk	5	8	No
204	USA	37-48M	Male	Cesarean	Sibling	< 37 weeks	Standard Risk	7	9	No
205	USA	37-48M	Male	Vaginal	Mother	39-40 weeks	Low Risk	7	Unknown	No
206	USA	37-48M	Male	Vaginal	Father	39-40 weeks	Standard Risk	7	7	No
207	USA	37-48M	Female	Vaginal	Sibling	>41 weeks	Unknown	6	5	No
208	USA	37-48M	Male	Vaginal	Father	< 37 weeks	Low Risk	6	8	No
209	USA	25-36M	Male	Vaginal	Father	37-38 weeks	No Risk	6	6	No
210	USA	25-36M	Male	Vaginal	More than 1	>41 weeks	High Risk	5	5	No
211	USA	25-36M	Female	Cesarean	Mother	39-40 weeks	Standard Risk	7	7	No
212	USA	37-48M	Female	Vaginal	Sibling	37-38 weeks	High Risk	7	8	No
213	USA	37-48M	Female	Cesarean	Mother	39-40 weeks	Standard Risk	7	5	No
214	USA	37-48M	Male	Cesarean	Mother	>41 weeks	Unknown	6	11	No
215	USA	25-36M	Female	Cesarean	Mother	37-38 weeks	Standard Risk	3	Unknown	No
216	USA	25-36M	Male	Vaginal	Mother	39-40 weeks	Standard Risk	7	7	No
217	USA	25-36M	Male	Vaginal	Mother	39-40 weeks	Standard Risk	5	7	No
218	USA	25-36M	Male	Vaginal	Mother	37-38 weeks	Standard Risk	7	9	No
219	USA	37-48M	Male	Vaginal	Mother	39-40 weeks	High Risk	7	9	No
220	USA	25-36M	Female	Vaginal	Mother	39-40 weeks	High Risk	7	12	No
221	USA	25-36M	Female	Cesarean	More than 1	37-38 weeks	Unknown	4	7	No
222	USA	25-36M	Female	Vaginal	Mother	37-38 weeks	Standard Risk	7	11	No
223	USA	25-36M	Female	Cesarean	Mother	39-40 weeks	Unknown	6	15	No
224	USA	25-36M	Female	Vaginal	Father	39-40 weeks	High Risk	6	7	No
225	USA	25-36M	Male	Cesarean	Mother	39-40 weeks	Unknown	5	10	No
226	USA	13-24M	Male	Cesarean	Mother	37-38 weeks	Standard Risk	5	8	No
227	USA	13-24M	Female	Vaginal	Mother	39-40 weeks	Low Risk	7	7	No
228	USA	25-36M	Female	Vaginal	Mother	39-40 weeks	Standard Risk	5	10	No
229	USA	13-24M	Female	Vaginal	Sibling	37-38 weeks	Standard Risk	5	6	No
230	USA	25-36M	Female	Vaginal	Mother	39-40 weeks	Unknown	6	8	No
231	USA	13-24M	Female	Vaginal	Mother	39-40 weeks	Standard Risk	7	8	No
232	USA	13-24M	Female	Cesarean	Mother	39-40 weeks	Standard Risk	6	Unknown	No
233	USA	13-24M	Female	Vaginal	Mother	39-40 weeks	Standard Risk	7	10	No
234	USA	13-24M	Male	Vaginal	Sibling	39-40 weeks	Low Risk	7	7	No
235	USA	13-24M	Female	Vaginal	Mother	39-40 weeks	Standard Risk	Unknown	Unknown	No
236	USA	13-24M	Male	Vaginal	Mother	39-40 weeks	Standard Risk	6	8	No
237	USA	13-24M	Female	Vaginal	Mother	39-40 weeks	Standard Risk	6	8	No
238	USA	13-24M	Male	Vaginal	Mother	>41 weeks	High Risk	7	10	No
239	USA	13-24M	Female	Vaginal	Mother	37-38 weeks	Unknown	Unknown	Unknown	No
240	USA	13-24M	Male	Cesarean	Mother	39-40 weeks	No Risk	4	5	No
241	USA	13-24M	Female	Vaginal	Father	37-38 weeks	Standard Risk	7	9	No
242	USA	13-24M	Male	Vaginal	Mother	37-38 weeks	Unknown	7	Unknown	No
243	USA		Male	Cesarean		Unknown	Standard Risk	Unknown	Unknown	No
244	USA		Female	Vaginal	Sibling	Unknown	No Risk	Unknown	Unknown	No
245	USA	13-24M	Female	Vaginal	Mother	39-40 weeks	Standard Risk	6	7	No
246	USA	13-24M	Male	Vaginal	Sibling	Unknown	Low Risk	5	8	No
247	USA	0-12M	Male	Cesarean	Mother	39-40 weeks	Standard Risk	5	5	No
248	USA	13-24M	Female	Vaginal	Mother	39-40 weeks	Unknown	6	7	No
249	USA	13-24M	Male	Cesarean	Mother	< 37 weeks	Standard Risk	8	9	No
250	USA	13-24M	Male	Cesarean	Mother	< 37 weeks	Standard Risk	8	9	No
251	USA	0-12M	Male	Vaginal	Mother	37-38 weeks	Standard Risk	7	9	No
252	USA	13-24M	Female	Cesarean	Mother	39-40 weeks	Unknown	7	8	No
253	USA	13-24M	Male	Vaginal	Father	>41 weeks	Standard Risk	6	6	No
254	USA	0-12M	Female	Vaginal	Mother	>41 weeks	Unknown	Unknown	Unknown	No
255	USA	0-12M	Male	Cesarean	Mother	39-40 weeks	Unknown	6	Unknown	No
256	USA	13-24M	Male	Cesarean	Father	39-40 weeks	Unknown	Unknown	Unknown	No
257	USA	0-12M	Male	Cesarean	Father	39-40 weeks	Unknown	4	Unknown	No
258	USA	13-24M	Female	Cesarean	Mother	>41 weeks	Standard Risk	7	7	No
259	USA	0-12M	Female	Cesarean	Mother	Unknown	Unknown	Unknown	Unknown	No
260	USA	0-12M	Male	Vaginal		39-40 weeks	Unknown	6	Unknown	No
261	USA	0-12M	Female	Vaginal	Mother	39-40 weeks	Unknown	5	Unknown	No
262	USA	0-12M	Female	Vaginal	Mother	39-40 weeks	Unknown	Unknown	Unknown	No
264	Italy	>60M	Male	Vaginal	Sibling	39-40 weeks	Standard Risk	7	9	No
263	Italy	>60M	Male	Cesarean	More than 1	37-38 weeks	No Risk	6	6	No
269	Italy	>60M	Female	Cesarean	Mother	37-38 weeks	High Risk	7	9	No
266	Italy	>60M	Female	Vaginal	Sibling	37-38 weeks	Standard Risk	6	7	No
267	Italy	>60M	Female	Vaginal	Sibling	>41 weeks	Standard Risk	7	6	No
265	Italy	>60M	Male	Vaginal	Sibling	>41 weeks	Standard Risk	5	6	No
273	Italy	>60M	Male	Vaginal	Sibling	< 37 weeks	Unknown	Unknown	Unknown	No
277	Italy	>60M	Female	Vaginal	Mother	39-40 weeks	Standard Risk	8	8	No
279	Italy	>60M	Female	Cesarean	Father	37-38 weeks	Standard Risk	7	9	No
281	Italy	>60M	Female	Cesarean	Mother	>41 weeks	Standard Risk	7	7	No
291	Italy	>60M	Female	Unknown	Father	Unknown	Unknown	Unknown	Unknown	No
268	Italy	>60M	Female	Cesarean	Sibling	39-40 weeks	Standard Risk	5	7	No
271	Italy	>60M	Male	Cesarean	Father	37-38 weeks	No Risk	5	5	No
274	Italy	>60M	Female	Vaginal	Mother	37-38 weeks	Low Risk	6	7	No
278	Italy	>60M	Female	Cesarean	Sibling	37-38 weeks	Standard Risk	5	7	No
285	Italy	>60M	Female	Vaginal	Mother	39-40 weeks	Low Risk	6	8	No
286	Italy	>60M	Male	Vaginal	Sibling	39-40 weeks	Standard Risk	6	6	Yes
272	Italy	>60M	Female	Cesarean	Mother	39-40 weeks	Standard Risk	6	7	No
282	Italy	>60M	Male	Vaginal	More than 1	>41 weeks	High Risk	Unknown	6	Yes
283	Italy	>60M	Female	Cesarean	Mother	37-38 weeks	Standard Risk	6	7	Yes
290	Italy	>60M	Female	Vaginal	Father	39-40 weeks	Unknown	5	7	No
288	Italy	>60M	Male	Cesarean	Sibling	37-38 weeks	Standard Risk	Unknown	Unknown	No
292	Italy	>60M	Female	Vaginal	Mother	39-40 weeks	Standard Risk	7	7	No
293	Italy	>60M	Male	Cesarean	Mother	Unknown	Standard Risk	6	7	Yes
297	Italy	>60M	Male	Cesarean	Sibling	< 37 weeks	Standard Risk	10	10	No
270	Italy	>60M	Female	Cesarean	Father	37-38 weeks	Low Risk	7	10	No
275	Italy	>60M	Male	Cesarean	Unknown	>41 weeks	Standard Risk	6	6	No
294	Italy	>60M	Female	Vaginal	Mother	39-40 weeks	Unknown	Unknown	Unknown	No
289	Italy	>60M	Male	Vaginal	Sibling	39-40 weeks	Low Risk	7	7	No
301	Italy	>60M	Female	Vaginal	Sibling	37-38 weeks	Standard Risk	11	9	Yes
304	Italy	>60M	Male	Cesarean	Mother	39-40 weeks	Low Risk	8	8	No
276	Italy	>60M	Male	Cesarean	Sibling	Unknown	Low Risk	2	3	No
284	Italy	>60M	Female	Vaginal	Sibling	39-40 weeks	No Risk	4	6	No
298	Italy	>60M	Male	Vaginal	More than 1	39-40 weeks	Standard Risk	7	8	No
287	Italy	>60M	Male	Cesarean	Sibling	37-38 weeks	Standard Risk	5	5	No
299	Italy	>60M	Female	Vaginal	Mother	39-40 weeks	Standard Risk	7	7	No
303	Italy	>60M	Male	Cesarean	More than 1	37-38 weeks	Standard Risk	6	7	Yes
308	Italy	>60M	Male	Vaginal	Mother	>41 weeks	Unknown	8	Unknown	No
280	Italy	>60M	Female	Cesarean	Mother	>41 weeks	Standard Risk	4	5	No
300	Italy	>60M	Female	Vaginal	Sibling	37-38 weeks	Standard Risk	6	7	No
305	Italy	>60M	Male	Cesarean	Mother	39-40 weeks	Low Risk	6	8	No
307	Italy	>60M	Female	Vaginal	Sibling	Unknown	High Risk	8	10	Yes
310	Italy	>60M	Male	Cesarean	Sibling	37-38 weeks	Standard Risk	6	7	No
314	Italy	>60M	Female	Vaginal	Sibling	39-40 weeks	Standard Risk	6	8	No
313	Italy	>60M	Female	Vaginal	Mother	>41 weeks	Standard Risk	5	6	No
315	Italy	>60M	Female	Cesarean	Sibling	37-38 weeks	Unknown	5	12	No
302	Italy	>60M	Male	Vaginal	Mother	39-40 weeks	No Risk	6	7	No
306	Italy	>60M	Male	Cesarean	Sibling	37-38 weeks	Standard Risk	8	8	No
332	Italy	>60M	Male	Vaginal	Mother	Unknown	Standard Risk	7	10	No
295	Italy	>60M	Male	Cesarean	Unknown	>41 weeks	Low Risk	6	8	No
317	Italy	>60M	Male	Cesarean	Sibling	39-40 weeks	High Risk	6	6	No
319	Italy	>60M	Male	Vaginal	Sibling	39-40 weeks	Standard Risk	11	11	Yes
331	Italy	>60M	Male	Vaginal	Sibling	37-38 weeks	Standard Risk	11	10	Yes
309	Italy	>60M	Male	Vaginal	Mother	39-40 weeks	High Risk	6	8	No
311	Italy	>60M	Female	Vaginal	Sibling	39-40 weeks	Unknown	6	Unknown	No
323	Italy	>60M	Male	Vaginal	Mother	39-40 weeks	Standard Risk	6	7	No
329	Italy	>60M	Male	Cesarean	Sibling	39-40 weeks	High Risk	6	8	No
333	Italy	>60M	Male	Cesarean	Mother	37-38 weeks	Standard Risk	6	6	No
337	Italy	>60M	Female	Vaginal	Sibling	37-38 weeks	Standard Risk	6	7	No
345	Italy	>60M	Male	Cesarean	Mother	37-38 weeks	Standard Risk	6	12	No
316	Italy	>60M	Male	Vaginal	Mother	39-40 weeks	Standard Risk	5	9	No
321	Italy	>60M	Female	Vaginal	Mother	>41 weeks	Standard Risk	6	6	Yes
325	Italy	>60M	Male	Vaginal	Sibling	39-40 weeks	Standard Risk	6	7	No
346	Italy	>60M	Female	Cesarean	Sibling	39-40 weeks	High Risk	6	6	No
351	Italy	>60M	Female	Vaginal	Father	39-40 weeks	Unknown	Unknown	Unknown	No
354	Italy	>60M	Male	Cesarean	Mother	>41 weeks	Standard Risk	6	7	No
296	Italy	>60M	Female	Cesarean	Mother	37-38 weeks	Standard Risk	5	6	No
328	Italy	>60M	Male	Cesarean	Mother	39-40 weeks	Low Risk	6	7	No
334	Italy	>60M	Male	Vaginal	Sibling	39-40 weeks	Standard Risk	6	6	No
335	Italy	>60M	Male	Vaginal	Sibling	39-40 weeks	Low Risk	Unknown	Unknown	No
336	Italy	>60M	Male	Vaginal	Mother	39-40 weeks	Standard Risk	6	8	No
340	Italy	>60M	Female	Vaginal	Sibling	37-38 weeks	Standard Risk	3	12	No
343	Italy	>60M	Female	Vaginal	Sibling	>41 weeks	No Risk	9	8	No
344	Italy	>60M	Female	Cesarean	Sibling	37-38 weeks	No Risk	6	7	No
352	Italy	>60M	Female	Cesarean	Sibling	37-38 weeks	Standard Risk	6	7	No
320	Italy	>60M	Female	Cesarean	Mother	>41 weeks	Standard Risk	Unknown	8	Yes
326	Italy	>60M	Male	Vaginal	Mother	39-40 weeks	High Risk	Unknown	Unknown	No
339	Italy	>60M	Female	Vaginal	Sibling	39-40 weeks	Standard Risk	6	7	No
350	Italy	>60M	Male	Cesarean	Sibling	39-40 weeks	Standard Risk	5	7	No
356	Italy	>60M	Male	Vaginal	Mother	39-40 weeks	Standard Risk	4	7	No
322	Italy	>60M	Female	Vaginal	Mother	39-40 weeks	Standard Risk	Unknown	Unknown	No
327	Italy	>60M	Female	Vaginal	Mother	39-40 weeks	Low Risk	5	6	No
338	Italy	>60M	Female	Vaginal	Mother	39-40 weeks	Standard Risk	6	7	No
342	Italy	>60M	Female	Vaginal	Mother	>41 weeks	Standard Risk	Unknown	Unknown	No
349	Italy	>60M	Male	Vaginal	Mother	39-40 weeks	Standard Risk	7	7	No
355	Italy	>60M	Male	Vaginal	Mother	39-40 weeks	Standard Risk	4	7	No
362	Italy	>60M	Male	Vaginal	Sibling	39-40 weeks	Low Risk	12	10	No
312	Italy	>60M	Female	Cesarean	Sibling	37-38 weeks	Standard Risk	Unknown	6	No
341	Italy	>60M	Male	Vaginal	Mother	>41 weeks	Standard Risk	6	7	No
357	Italy	>60M	Female	Vaginal	Mother	39-40 weeks	Unknown	Unknown	9	No
358	Italy	>60M	Female	Vaginal	Sibling	39-40 weeks	Standard Risk	9	8	Yes
360	Italy	>60M	Male	Vaginal	Mother	39-40 weeks	Standard Risk	6	7	No
318	Italy	>60M	Female	Vaginal	Mother	>41 weeks	Standard Risk	5	9	No
353	Italy	>60M	Female	Vaginal	Sibling	37-38 weeks	Low Risk	6	6	No
361	Italy	>60M	Female	Cesarean	Mother	37-38 weeks	Unknown	Unknown	Unknown	No
363	Italy	>60M	Female	Cesarean	Sibling	37-38 weeks	Standard Risk	7	8	No
365	Italy	>60M	Female	Cesarean	Mother	37-38 weeks	Standard Risk	Unknown	Unknown	No
367	Italy	>60M	Male	Vaginal	Mother	37-38 weeks	Unknown	5	7	No
324	Italy	>60M	Female	Vaginal	Sibling	37-38 weeks	Standard Risk	6	7	No
347	Italy	>60M	Male	Cesarean	Father	39-40 weeks	Low Risk	6	7	No
376	Italy	>60M	Male	Vaginal	Sibling	39-40 weeks	Standard Risk	12	12	Yes
348	Italy	>60M	Male	Cesarean	Mother	39-40 weeks	Low Risk	6	6	No
369	Italy	>60M	Female	Vaginal	Mother	39-40 weeks	Standard Risk	6	7	No
380	Italy	>60M	Female	Cesarean	Mother	37-38 weeks	Standard Risk	Unknown	Unknown	No
330	Italy	>60M	Male	Cesarean	Father	39-40 weeks	High Risk	5	7	No
371	Italy	>60M	Female	Cesarean	Mother	>41 weeks	Standard Risk	15	15	Yes
381	Italy	>60M	Male	Vaginal	More than 1	37-38 weeks	Standard Risk	Unknown	Unknown	No
382	Italy	>60M	Female	Cesarean	Sibling	39-40 weeks	High Risk	7	7	No
359	Italy	>60M	Female	vaginal	Sibling	39-40 weeks	Low Risk	Unknown	12	No
364	Italy	>60M	Female	Vaginal	Sibling	37-38 weeks	Standard Risk	6	7	No
377	Italy	>60M	Female	Vaginal	Father	39-40 weeks	Standard Risk	4	6	No
378	Italy	>60M	Female	Vaginal	Mother	39-40 weeks	Standard Risk	6	7	No
383	Italy	>60M	Male	Vaginal	More than 1	39-40 weeks	Standard Risk	12	12	Yes
394	Italy	>60M	Male	Cesarean	Father	39-40 weeks	Low Risk	9	9	No
368	Italy	>60M	Male	Cesarean	Sibling	37-38 weeks	Low Risk	6	Unknown	No
373	Italy	>60M	Male	Vaginal	Unknown	39-40 weeks	No Risk	Unknown	8	No
374	Italy	>60M	Male	Vaginal	Mother	37-38 weeks	Unknown	Unknown	Unknown	No
385	Italy	>60M	Male	Vaginal	Mother	>41 weeks	Standard Risk	Unknown	Unknown	No
392	Italy	>60M	Female	Unknown	Unknown	Unknown	Low Risk	8	12	No
366	Italy	>60M	Male	Vaginal	Mother	Unknown	Standard Risk	7	9	No
370	Italy	>60M	Female	Vaginal	Mother	39-40 weeks	Low Risk	8	8	Yes
372	Italy	>60M	Male	Vaginal	Mother	>41 weeks	Standard Risk	Unknown	Unknown	No
386	Italy	>60M	Female	Vaginal	Sibling	>41 weeks	Low Risk	6	7	No
387	Italy	>60M	Male	vaginal	Mother	37-38 weeks	Standard Risk	Unknown	Unknown	No
375	Italy	>60M	Male	Cesarean	Mother	37-38 weeks	Standard Risk	5	10	No
388	Italy	>60M	Male	Unknown	Mother	Unknown	Unknown	Unknown	Unknown	No
389	Italy	>60M	Female	Unknown	Mother	Unknown	Low Risk	Unknown	Unknown	No
391	Italy	>60M	Male	Unknown	Mother	Unknown	Standard Risk	7	7	No
379	Italy	>60M	Male	Vaginal	Mother	37-38 weeks	Standard Risk	8	8	Yes
395	Italy	>60M	Male	Cesarean	Father	37-38 weeks	High Risk	6	6	Yes
552	Italy	0-12M	Unknown	Unknown	Father	37-38 weeks	Unknown	6	7	No
553	Italy	0-12M	Female	Vaginal	Sibling	Unknown	Unknown	Unknown	Unknown	No
554	Italy	0-12M	Unknown	Vaginal	Mother	>41 weeks	Unknown	Unknown	Unknown	No
538	Italy	0-12M	Female	Cesarean	Mother	37-38 weeks	Unknown	6	7	No
544	Italy	0-12M	Female	Cesarean	Unknown	39-40 weeks	Unknown	6	6	No
545	Italy	0-12M	Female	Cesarean	Unknown	< 37 weeks	Unknown	9	9	No
546	Italy	0-12M	Female	Cesarean	Unknown	39-40 weeks	Unknown	6	6	No
540	Italy	0-12M	Male	Vaginal	Mother	39-40 weeks	Unknown	6	8	No
541	Italy	0-12M	Female	Vaginal	Sibling	39-40 weeks	Unknown	5	6	No
542	Italy	0-12M	Male	Vaginal	Mother	39-40 weeks	Unknown	Unknown	Unknown	No
551	Italy	0-12M	Unknown	Unknown	Unknown	Unknown	Unknown	Unknown	Unknown	No
532	Italy	0-12M	Male	Unknown	Mother	Unknown	Unknown	Unknown	Unknown	No
515	Italy	13-24M	Male	Vaginal	Mother	39-40 weeks	Unknown	6	8	No
516	Italy	13-24M	Male	Vaginal	More than 1	39-40 weeks	Unknown	5	7	No
517	Italy	13-24M	Female	Vaginal	Sibling	39-40 weeks	Unknown	7	8	No
523	Italy	13-24M	Male	Vaginal	Sibling	39-40 weeks	Low Risk	6	7	No
524	Italy	13-24M	Male	Vaginal	Mother	39-40 weeks	Unknown	6	6	No
525	Italy	13-24M	Female	Vaginal	Mother	39-40 weeks	Unknown	2	7	No
527	Italy	13-24M	Female	Vaginal	Sibling	37-38 weeks	Unknown	5	7	No
529	Italy	13-24M	Male	Cesarean	Sibling	39-40 weeks	Unknown	6	6	No
518	Italy	13-24M	Male	Unknown	Sibling	Unknown	Unknown	Unknown	Unknown	No
531	Italy	13-24M	Male	Unknown	Sibling	Unknown	Unknown	Unknown	Unknown	No
533	Italy	13-24M	Male	Unknown	More than 1	Unknown	Unknown	7	7	No
535	Italy	13-24M	Male	Unknown	Sibling	Unknown	Unknown	Unknown	Unknown	No
537	Italy	13-24M	Male	Unknown	Mother	Unknown	Unknown	Unknown	Unknown	No
528	Italy	13-24M	Male	Cesarean	Unknown	39-40 weeks	Unknown	6	7	No
536	Italy	13-24M	Female	Unknown	Sibling	Unknown	Unknown	Unknown	Unknown	No
530	Italy	13-24M	Female	Vaginal	Mother	39-40 weeks	Unknown	5	6	No
539	Italy	13-24M	Female	Unknown	Sibling	Unknown	Unknown	Unknown	Unknown	No
543	Italy	13-24M	Female	Unknown	Unknown	Unknown	Unknown	Unknown	Unknown	No
550	Italy	13-24M	Unknown	Cesarean	Unknown	Unknown	Unknown	Unknown	Unknown	No
526	Italy	13-24M	Male	Cesarean	Mother	37-38 weeks	Unknown	Unknown	Unknown	No
547	Italy	13-24M	Male	Unknown	Unknown	Unknown	Unknown	Unknown	Unknown	No
548	Italy	13-24M	Unknown	Unknown	Unknown	Unknown	Unknown	Unknown	Unknown	No
521	Italy	13-24M	Male	Cesarean	Sibling	37-38 weeks	Unknown	Unknown	Unknown	No
549	Italy	13-24M	Unknown	Unknown	Unknown	Unknown	Unknown	Unknown	Unknown	No
534	Italy	13-24M	Male	Cesarean	Mother	37-38 weeks	Unknown	7	7	No
484	Italy	25-36M	Female	Cesarean	Mother	37-38 weeks	Standard Risk	5	7	No
491	Italy	25-36M	Male	Unknown	More than 1	Unknown	Unknown	5	6	No
494	Italy	25-36M	Male	Vaginal	Father	37-38 weeks	Unknown	4	7	No
487	Italy	25-36M	Male	Vaginal	Mother	39-40 weeks	Standard Risk	6	7	No
498	Italy	25-36M	Female	Cesarean	Sibling	37-38 weeks	High Risk	6	7	No
504	Italy	25-36M	Male	Vaginal	Sibling	>41 weeks	High Risk	9	9	No
488	Italy	25-36M	Male	Cesarean	Mother	39-40 weeks	Low Risk	6	6	No
490	Italy	25-36M	Female	Cesarean	Mother	39-40 weeks	Standard Risk	6	7	Yes
492	Italy	25-36M	Female	Vaginal	Mother	39-40 weeks	Unknown	5	7	No
506	Italy	25-36M	Female	Cesarean	Sibling	37-38 weeks	Low Risk	5	6	Yes
508	Italy	25-36M	Male	Cesarean	Sibling	37-38 weeks	High Risk	7	7	No
489	Italy	25-36M	Male	Vaginal	Mother	39-40 weeks	Standard Risk	6	7	No
500	Italy	25-36M	Female	Vaginal	Sibling	37-38 weeks	Standard Risk	Unknown	Unknown	No
502	Italy	25-36M	Female	Unknown	Sibling	Unknown	Unknown	Unknown	Unknown	No
509	Italy	25-36M	Male	Vaginal	Mother	37-38 weeks	High Risk	7	7	No
499	Italy	25-36M	Male	Vaginal	Sibling	39-40 weeks	No Risk	11	11	No
519	Italy	25-36M	Male	Unknown	Sibling	Unknown	No Risk	Unknown	Unknown	No
514	Italy	25-36M	Male	Cesarean	Sibling	37-38 weeks	Unknown	6	7	No
501	Italy	25-36M	Female	vaginal	Mother	39-40 weeks	Unknown	Unknown	Unknown	No
511	Italy	25-36M	Male	Vaginal	Sibling	39-40 weeks	Unknown	6	7	No
513	Italy	25-36M	Female	Cesarean	Unknown	37-38 weeks	Unknown	6	7	No
507	Italy	25-36M	Male	Vaginal	Mother	39-40 weeks	Unknown	7	7	No
520	Italy	25-36M	Male	Unknown	Mother	Unknown	Unknown	Unknown	Unknown	No
510	Italy	25-36M	Female	Cesarean	Sibling	< 37 weeks	Unknown	7	9	No
522	Italy	25-36M	Male	Vaginal	Father	39-40 weeks	Unknown	6	7	No
512	Italy	25-36M	Male	Vaginal	Sibling	39-40 weeks	Low Risk	4	6	No
505	Italy	25-36M	Female	Unknown	Mother	Unknown	High Risk	Unknown	Unknown	No
430	Italy	37-48M	Male	Vaginal	Mother	39-40 weeks	Standard Risk	4	8	No
415	Italy	37-48M	Female	Vaginal	Mother	>41 weeks	Unknown	7	7	No
428	Italy	37-48M	Female	Vaginal	Sibling	37-38 weeks	Low Risk	6	7	No
431	Italy	37-48M	Male	Vaginal	Mother	Unknown	Unknown	Unknown	Unknown	No
436	Italy	37-48M	Male	Cesarean	Mother	37-38 weeks	Standard Risk	4	7	No
439	Italy	37-48M	Female	Cesarean	More than 1	39-40 weeks	Standard Risk	5	9	No
446	Italy	37-48M	Male	Vaginal	Sibling	39-40 weeks	Low Risk	6	10	No
426	Italy	37-48M	Female	Cesarean	Father	37-38 weeks	Low Risk	5	6	No
429	Italy	37-48M	Male	Vaginal	Sibling	39-40 weeks	High Risk	5	7	Yes
434	Italy	37-48M	Female	Vaginal	Sibling	>41 weeks	Low Risk	7	7	No
427	Italy	37-48M	Male	Vaginal	Mother	37-38 weeks	Standard Risk	6	7	No
437	Italy	37-48M	Female	Vaginal	Father	39-40 weeks	Standard Risk	Unknown	Unknown	No
441	Italy	37-48M	Female	Cesarean	Father	37-38 weeks	Standard Risk	4	11	Yes
447	Italy	37-48M	Male	Vaginal	More than 1	>41 weeks	Low Risk	6	7	No
453	Italy	37-48M	Male	Vaginal	More than 1	39-40 weeks	Low Risk	6	8	No
461	Italy	37-48M	Female	Cesarean	Mother	37-38 weeks	High Risk	6	8	No
440	Italy	37-48M	Female	Cesarean	Mother	39-40 weeks	Unknown	5	10	No
450	Italy	37-48M	Female	Cesarean	Sibling	37-38 weeks	Unknown	5	9	No
452	Italy	37-48M	Male	Cesarean	Mother	39-40 weeks	High Risk	6	8	No
463	Italy	37-48M	Female	Vaginal	Mother	37-38 weeks	Standard Risk	Unknown	Unknown	Yes
442	Italy	37-48M	Male	Vaginal	Sibling	39-40 weeks	Standard Risk	6	6	No
443	Italy	37-48M	Male	Cesarean	Mother	< 37 weeks	Standard Risk	6	9	No
448	Italy	37-48M	Male	Vaginal	Sibling	>41 weeks	Standard Risk	12	12	No
454	Italy	37-48M	Male	Vaginal	Mother	37-38 weeks	Unknown	Unknown	Unknown	No
455	Italy	37-48M	Male	Cesarean	Mother	37-38 weeks	Standard Risk	8	7	Yes
456	Italy	37-48M	Male	Cesarean	Mother	37-38 weeks	Standard Risk	7	7	Yes
460	Italy	37-48M	Male	Cesarean	Mother	37-38 weeks	Unknown	5	5	Yes
470	Italy	37-48M	Female	Cesarean	Mother	39-40 weeks	Unknown	7	7	No
476	Italy	37-48M	Female	Cesarean	Sibling	< 37 weeks	Standard Risk	6	8	No
449	Italy	37-48M	Male	Vaginal	Mother	39-40 weeks	Standard Risk	6	7	No
451	Italy	37-48M	Female	Cesarean	Mother	>41 weeks	No Risk	6	8	No
457	Italy	37-48M	Female	Cesarean	More than 1	37-38 weeks	Standard Risk	6	10	No
462	Italy	37-48M	Male	Cesarean	Father	39-40 weeks	Low Risk	6	7	No
464	Italy	37-48M	Male	Cesarean	Father	37-38 weeks	Low Risk	6	6	No
471	Italy	37-48M	Female	Unknown	Unknown	Unknown	Unknown	Unknown	Unknown	No
465	Italy	37-48M	Male	Vaginal	Sibling	39-40 weeks	Low Risk	6	7	No
468	Italy	37-48M	Male	Vaginal	Mother	39-40 weeks	Low Risk	7	7	No
472	Italy	37-48M	Female	Cesarean	Mother	39-40 weeks	Unknown	6	7	No
482	Italy	37-48M	Female	Vaginal	Sibling	39-40 weeks	Standard Risk	5	7	Yes
486	Italy	37-48M	Female	Unknown	Father	Unknown	Standard Risk	9	9	No
445	Italy	37-48M	Female	Vaginal	Mother	39-40 weeks	Standard Risk	1	1	No
458	Italy	37-48M	Female	Cesarean	Mother	37-38 weeks	Standard Risk	5	7	No
469	Italy	37-48M	Male	Vaginal	Mother	39-40 weeks	Standard Risk	5	8	No
475	Italy	37-48M	Male	Cesarean	More than 1	39-40 weeks	Standard Risk	8	8	No
479	Italy	37-48M	Female	Cesarean	Mother	39-40 weeks	Low Risk	6	6	No
480	Italy	37-48M	Female	Vaginal	Mother	39-40 weeks	High Risk	5	7	No
483	Italy	37-48M	Female	Unknown	Mother	Unknown	Unknown	Unknown	Unknown	No
485	Italy	37-48M	Male	Cesarean	Mother	< 37 weeks	Standard Risk	6	7	No
459	Italy	37-48M	Female	Vaginal	Mother	39-40 weeks	Standard Risk	7	8	No
466	Italy	37-48M	Male	Cesarean	More than 1	37-38 weeks	Low Risk	6	8	No
467	Italy	37-48M	Female	Vaginal	Mother	39-40 weeks	Low Risk	7	7	No
473	Italy	37-48M	Male	Vaginal	Sibling	>41 weeks	Unknown	7	10	No
477	Italy	37-48M	Female	Vaginal	More than 1	< 37 weeks	Standard Risk	6	6	No
481	Italy	37-48M	Female	Vaginal	Father	39-40 weeks	Standard Risk	6	6	No
496	Italy	37-48M	Male	vaginal	Sibling	37-38 weeks	Standard Risk	Unknown	Unknown	No
478	Italy	37-48M	Female	Vaginal	Father	>41 weeks	Unknown	6	6	No
493	Italy	37-48M	Female	Vaginal	Father	>41 weeks	Unknown	6	8	No
474	Italy	37-48M	Female	Unknown	Sibling	Unknown	Unknown	Unknown	Unknown	No
497	Italy	37-48M	Female	Vaginal	Sibling	39-40 weeks	Unknown	8	8	No
384	Italy	49-60M	Female	Cesarean	Mother	< 37 weeks	No Risk	5	9	No
407	Italy	49-60M	Female	Unknown	Unknown	Unknown	Unknown	Unknown	Unknown	No
393	Italy	49-60M	Female	Cesarean	Sibling	37-38 weeks	Standard Risk	5	6	Yes
402	Italy	49-60M	Male	Cesarean	Mother	37-38 weeks	Standard Risk	6	7	No
403	Italy	49-60M	Female	Vaginal	Mother	>41 weeks	High Risk	7	7	Yes
397	Italy	49-60M	Male	Cesarean	Mother	>41 weeks	Unknown	10	10	No
398	Italy	49-60M	Female	Unknown	Mother	Unknown	Unknown	Unknown	Unknown	No
417	Italy	49-60M	Male	Unknown	Mother	Unknown	High Risk	Unknown	Unknown	No
390	Italy	49-60M	Female	Vaginal	Mother	39-40 weeks	Unknown	7	8	No
396	Italy	49-60M	Female	Cesarean	Mother	37-38 weeks	Standard Risk	2	2	Yes
399	Italy	49-60M	Male	Cesarean	Mother	39-40 weeks	Low Risk	7	8	No
401	Italy	49-60M	Male	Vaginal	Mother	39-40 weeks	Low Risk	5	7	No
404	Italy	49-60M	Female	Cesarean	Father	>41 weeks	Low Risk	6	7	No
405	Italy	49-60M	Female	Vaginal	Sibling	>41 weeks	High Risk	6	6	Yes
400	Italy	49-60M	Male	Vaginal	Mother	39-40 weeks	Unknown	7	7	No
406	Italy	49-60M	Female	Vaginal	Sibling	< 37 weeks	No Risk	6	7	No
410	Italy	49-60M	Female	Vaginal	More than 1	39-40 weeks	Standard Risk	6	8	Yes
418	Italy	49-60M	Male	Unknown	Mother	Unknown	Standard Risk	Unknown	Unknown	No
422	Italy	49-60M	Female	Cesarean	Sibling	39-40 weeks	Unknown	6	8	No
411	Italy	49-60M	Female	Vaginal	Father	37-38 weeks	Standard Risk	6	7	Yes
412	Italy	49-60M	Female	Cesarean	Father	39-40 weeks	High Risk	6	6	Yes
413	Italy	49-60M	Female	Cesarean	Unknown	39-40 weeks	High Risk	5	6	Yes
414	Italy	49-60M	Female	Vaginal	Sibling	>41 weeks	Standard Risk	5	5	No
424	Italy	49-60M	Male	Vaginal	Mother	39-40 weeks	Standard Risk	4	7	No
409	Italy	49-60M	Male	Cesarean	Mother	Unknown	No Risk	Unknown	Unknown	No
419	Italy	49-60M	Female	Unknown	Mother	Unknown	High Risk	6	7	No
421	Italy	49-60M	Female	Cesarean	Sibling	37-38 weeks	Low Risk	Unknown	Unknown	No
425	Italy	49-60M	Female	Vaginal	Sibling	39-40 weeks	No Risk	7	7	No
416	Italy	49-60M	Female	Cesarean	Mother	39-40 weeks	Standard Risk	3	6	No
420	Italy	49-60M	Male	Cesarean	Sibling	37-38 weeks	Standard Risk	5	6	Yes
423	Italy	49-60M	Male	Unknown	Mother	Unknown	Unknown	Unknown	Unknown	No
435	Italy	49-60M	Female	Vaginal	Sibling	39-40 weeks	Unknown	6	7	No
432	Italy	49-60M	Female	Cesarean	Sibling	< 37 weeks	High Risk	5	8	Yes
433	Italy	49-60M	Female	Cesarean	Sibling	< 37 weeks	High Risk	6	8	No
438	Italy	49-60M	Male	Cesarean	Sibling	37-38 weeks	Standard Risk	5	8	No
444	Italy	49-60M	Female	Vaginal	Mother	>41 weeks	Standard Risk	6	8	No
408	Italy		Unknown	Unknown	Unknown	Unknown	Unknown	Unknown	Unknown	No
495	Italy		Unknown	Unknown	Father	Unknown	Unknown	Unknown	Unknown	No
503	Italy		Unknown	Unknown	Unknown	Unknown	Unknown	Unknown	Unknown	No
